# Supplementary material for: Molecular diversity of Bulinus species in Madziwa area, Shamva district in Zimbabwe: implications for urogenital schistosomiasis transmission
Source: Parasit Vectors. 2020 Jan 10;13:14. doi: 10.1186/s13071-020-3881-1 (PMC6954605; doi:10.1186/s13071-020-3881-1)
Supplement: Supplementary file 1 — Additional file 1: Table S1. List of sequences drawn from the Genbank incorporated for phylogenetic analysis. Table S2. Fst values for B. globosus populations. Table S3. Accession numbers of individual sequences for the haplotypes recorded in Madziwa, Zimbabwe. [file 13071_2020_3881_MOESM1_ESM.xlsx]

## Sheet: Table S1
Additional file 1: Table S1. List of sequences drawn from the Genbank incorporated for phylogenetic analysis
Accession Number	Species name	Country of orign
AM286289	B. globosus	South Africa
AM286290	B. globosus	South Africa
AM921820	B. globosus	Tanzania
AM286284	B. globosus	Kenya
AM286291	B. globosus	Uganda
AM286296	B. africanus	South Africa
AM921808	B. globosus	Senegal
MG759461	B. truncatus	Zimbabwe
MG759464	B. truncatus	Zimbabwe
MG759465	B. truncatus	Zimbabwe
AM286314	B. truncatus	Portugal
MG759423	B. truncatus	Egypt
AM921807	B. truncatus	Senegal

## Sheet: Table S2
Additional file 1: Table S2. Fst values for B. globosus populations
Population	Site 1	Site 2	Site 3	Site 4	Site 5	Site 6	Site 7	Site 8	Site 9	Site 10	Site 11	Site 12	Site 13	Site 14	Site 15	Site 16	Site 17	Site 18	Site 19	Site 20	Site 21	Site 22
Site 1
Site 2	0
Site 3	0.214	0.025
Site 4	0.058	0.064	0.042
Site 5	0.269	0.234	0.306	0.128
Site 6	0	0	0.131	0.074	0.067
Site 7	0	0	0.286	0.095	0.317	0
Site 8	-0.2	0	0.171	0.021	0.234	0	0
Site 9	0.01	0.057	0.19	0.064	0.01	-0.026	0.095	-0.048
Site 10	0.146	0.162	0.178	-0.068	0.181	0.144	0.17	0.122	0.146
Site 11	0.128	0.02	-0.113	0.006	0.274	0.113	0.214	0.065	0.132	0.156
Site 12	0.116	0.089	0.234	0.101	0.274	0.065	0.167	0.089	0.126	0.17	0.197
Site 13	-0.067	-0.053	0.02	0.029	0.207	0	0	-0.111	0.006	0.14	-0.024	0.072
Site 14	-0.143	0	0.214	0.058	0.269	0	0	-0.2	0.01	0.146	0.128	0.116	-0.067
Site 15	0.071	0.008	0.075	0.072	0.24	0.044	0.095	0.057	0.095	0.165	0.063	-0.115	0.006	0.071
Site 16	0	-0.052	0.02	0.054	0.207	0	0	0	0.048	0.159	0.017	0.072	-0.043	0	0.006
Site 17	0	-0.091	0.033	0.067	0.269	0	0	0	0.071	0.166	0.025	0.116	-0.067	0	0.01	-0.067
Site 18	0.343	0.286	0.367	0.137	0.364	0.227	0.429	0.286		0.193	0.321	-0.048	0.245	0.343	0	0.245	0.343
Site 19	0	0	0.214	0.092	0.269	0	0	0	0.071	0.166	0.171	-0.07	0	0	-0.061	0	0	0.179
Site 20	0	0	0.286	0.095	0.317	0	0	0	0.095	0.17	0.214	0.167	0	0	0.095	0	0	0.429	0
Site 21	0	0	0.286	0.095	0.317	0	0	0	0.095	0.17	0.214	0.167	0	0	0.095	0	0	0.429	0	0
Site 22	0	0	0.286	0.095	0.317	0	0	0	0.095	0.17	0.214	0.167	0	0	0.095	0	0	0.429	0	0	0

## Sheet: Table S3
Additional file 1: Table S3. Accession numbers of individual sequences for the haplotypes recorded in Madziwa, Zimbabwe.
Additional file 1: Table S3. Accession numbers of individual sequences for the haplotypes recorded in Madziwa, Zimbabwe.
Species	Haplotype ID	Site ID	Sample Name	Latitude	Longitude	Accession number
Bulinus globosus	H1	2	Pachibani pool, Chihuri	16°54.899'S	31°25.721'E	MN397785
Bulinus globosus	H1	3	Nyamaruru River, Chihuri	16°55.452'S	31°25.768'E	MN397796
Bulinus globosus	H1	1	Nyarukunda River, Chihuri	16°56.185'S	31°26.762'E	MN397807
Bulinus globosus	H1	5	Mupfure River, Sosa village	16°56.655'S	31°28.194'E	MN397817
Bulinus globosus	H1	9	Mupfure River, Kaziro	16°56.706'S	31°28.249'E	MN397818
Bulinus globosus	H1	12	Mupfure River, Nyamuparadza village	16°51.624'S	31°29.422'E	MN397819
Bulinus globosus	H1	10	Mupfure River, Kandawasvika village	16°51.986'S	31°28.347'E	MN397820
Bulinus globosus	H1	19	Zvisokwe Stream, Mupfure	16°53.007'S	31°29.583'E	MN397821
Bulinus globosus	H1	14	Mupfure River, Nyamuparadza-Nhongo village	16°51.472'S	31°29.622'E	MN397822
Bulinus globosus	H1	21	Kamoyo Stream, Nduna	16°53.746'S	31°24.415'E	MN397786
Bulinus globosus	H2	11	Mupfure River, Nyamuparadza village	16°51.723'S	31°29.283'E	MN397787
Bulinus globosus	H2	2	Pachibani pool, Chihuri	16°54.899'S	31°25.721'E	MN397788
Bulinus globosus	H2	4	Nyamaruru River, Chihuri	16°55.439'S	31°25.848'E	MN397789
Bulinus globosus	H2	15	Mupfure River, Nyamuparadza-Nhongo village	16°51.442'S	31°29.621'E	MN397790
Bulinus globosus	H3	9	Mupfure River, Kaziro	16°56.706'S	31°28.249'E	MN397791
Bulinus globosus	H3	11	Mupfure River, Nyamuparadza village	16°51.723'S	31°29.283'E	MN397792
Bulinus globosus	H3	1	Nyarukunda River, Chihuri	16°56.185'S	31°26.762'E	MN397793
Bulinus globosus	H3	4	Nyamaruru River, Chihuri	16°55.439'S	31°25.848'E	MN397794
Bulinus globosus	H3	10	Mupfure River, Kandawasvika village	16°51.986'S	31°28.347'E	MN397795
Bulinus globosus	H4	15	Mupfure River, Nyamuparadza-Nhongo village	16°51.442'S	31°29.621'E	MN397797
Bulinus globosus	H4	12	Mupfure River, Nyamuparadza village	16°51.624'S	31°29.422'E	MN397798
Bulinus globosus	H4	18	Zvisokwe Stream, Mupfure	16°52.842'S	31°29.450'E	MN397799
Bulinus globosus	H5	6	Mupfure River, Sosa village	16°56.218'S	31°27.667'E	MN397800
Bulinus globosus	H5	5	Mupfure River, Sosa village	16°56.655'S	31°28.194'E	MN397801
Bulinus globosus	H5	9	Mupfure River, Kaziro	16°56.706'S	31°28.249'E	MN397802
Bulinus globosus	H6	10	Mupfure River, Kandawasvika village	16°51.986'S	31°28.347'E	MN397803
Bulinus globosus	H6	4	Nyamaruru River, Chihuri	16°55.439'S	31°25.848'E	MN397804
Bulinus globosus	H7	2	Pachibani pool, Chihuri	16°54.899'S	31°25.721'E	MN397805
Bulinus globosus	H8	5	Mupfure River, Sosa village	16°56.655'S	31°28.194'E	MN397806
Bulinus globosus	H9	13	Mupfure River, Nyamuparadza village	16°51.565'S	31°29.422'E	MN397808
Bulinus globosus	H10	16	Mupfure River, Nyamuparadza-Nhongo village	16°51.417'S	31°29.644'E	MN397809
Bulinus globosus	H11	6	Mupfure River, Sosa village	16°56.218'S	31°27.667'E	MN397810
Bulinus globosus	H12	4	Nyamaruru River, Chihuri	16°55.439'S	31°25.848'E	MN397811
Bulinus truncatus	T1	21	Kamoyo Stream, Nduna	16°53.746'S	31°24.415'E	MN397812
Bulinus truncatus	T1	3	Nyamaruru River, Chihuri	16°55.452'S	31°25.768'E	MN397813
Bulinus truncatus	T2	7	Mupfure River, Kaziro	16°56.997'S	31°28.622'E	MN397814
Bulinus truncatus	T2	5	Mupfure River, Sosa village	16°56.655'S	31°28.194'E	MN397815
Bulinus truncatus	T3	12	Mupfure River, Nyamuparadza village	16°51.624'S	31°29.422'E	MN397816
